# Supplementary material for: Comprehensive analysis of splicing factor SRs-related gene characteristics: predicting osteosarcoma prognosis and immune regulation status
Source: Front Oncol. 2024 Sep 2;14:1456986. doi: 10.3389/fonc.2024.1456986 (PMC11403285; doi:10.3389/fonc.2024.1456986)
Supplement: Supplementary file 1 [file DataSheet1.csv]

	ID	Description	setSize	enrichmentScore	NES	pvalue	p.adjust	qvalue	rank	leading_edge	core_enrichment	yax	col
HALLMARK_MYC_TARGETS_V1	MYC_TARGETS_V1	HALLMARK_MYC_TARGETS_V1	13	0.811295681063123	3.56187062986573	1.74510094792829e-09	4.36275236982073e-08	3.12281222260852e-08	297	tags=100%, list=20%, signal=81%	RPS3/RPS10/RPS2/RPL18/RPS6/RPL34/TUFM/HSPD1/HSP90AB1/EEF1B2/NHP2/PGK1/TXNL4A	-0.02	blue
HALLMARK_TNFA_SIGNALING_VIA_NFKB	TNFA_SIGNALING_VIA_NFKB	HALLMARK_TNFA_SIGNALING_VIA_NFKB	21	0.478345971692698	2.57911933610638	1.64948336579499e-05	0.000206185420724374	0.000147585353781657	322	tags=71%, list=21%, signal=57%	FOS/BMP2/FOSB/KLF2/VEGFA/IER2/GADD45B/CXCL2/NR4A2/SOCS3/NR4A1/DUSP5/ACKR3/JUNB/TNFSF9	-0.02	blue
HALLMARK_UV_RESPONSE_UP	UV_RESPONSE_UP	HALLMARK_UV_RESPONSE_UP	19	0.497825126746	2.59220319572616	4.33322608195411e-05	0.000361102173496176	0.000258473134713052	582	tags=89%, list=38%, signal=56%	FOS/GAL/BMP2/FOSB/STK25/CXCL2/ALDOA/CLTB/NR4A1/JUNB/RRAD/RASGRP1/FMO1/SLC6A12/COL2A1/CDO1/PDLIM3	-0.02	blue
HALLMARK_MTORC1_SIGNALING	MTORC1_SIGNALING	HALLMARK_MTORC1_SIGNALING	12	0.584459209541666	2.46513487178543	0.000238734104983219	0.00149208815614512	0.00106802099597756	312	tags=83%, list=21%, signal=67%	PSMB5/FADS2/ALDOA/HSPD1/TPI1/FKBP2/GAPDH/PGK1/SERPINH1/ENO1	-0.02	blue
HALLMARK_UV_RESPONSE_DN	UV_RESPONSE_DN	HALLMARK_UV_RESPONSE_DN	11	-0.58439936251043	-2.04397693461816	0.00164426939846276	0.00822134699231382	0.00588475363660357	271	tags=64%, list=18%, signal=53%	ADORA2B/COL11A1/MET/PTGFR/CAP2/AMPH/RGS4	0.02	red
HALLMARK_APICAL_JUNCTION	APICAL_JUNCTION	HALLMARK_APICAL_JUNCTION	17	-0.491898786597818	-2.03973788296668	0.00258640886910611	0.0107767036212754	0.00771385101312348	68	tags=35%, list=4%, signal=34%	LAMA3/ACTG2/CADM3/CDH3/FLNC/CNTN1	0.02	red
HALLMARK_EPITHELIAL_MESENCHYMAL_TRANSITION	EPITHELIAL_MESENCHYMAL_TRANSITION	HALLMARK_EPITHELIAL_MESENCHYMAL_TRANSITION	38	-0.352153624499436	-1.91796727541507	0.00420435993498724	0.015015571196383	0.0107479878037268	297	tags=42%, list=20%, signal=35%	LAMA1/SFRP4/COL11A1/FAP/OXTR/MFAP5/LAMA2/GREM1/SPOCK1/COL8A2/ECM2/CAP2/THBS2/LAMA3/COMP/RGS4	0.02	red
HALLMARK_HYPOXIA	HYPOXIA	HALLMARK_HYPOXIA	20	0.329860484354775	1.74705044216175	0.0101069464644927	0.0315842077015396	0.0226076434074178	312	tags=60%, list=21%, signal=48%	FOS/PYGM/VEGFA/MIF/HDLBP/ALDOA/ANGPTL4/TPI1/GAPDH/ACKR3/PGK1/ENO1	-0.02	blue
HALLMARK_COAGULATION	COAGULATION	HALLMARK_COAGULATION	20	-0.362399539970183	-1.58212867011458	0.0527027027027027	0.146396396396396	0.104788999525842	378	tags=50%, list=25%, signal=38%	MMP7/F12/RGN/F2RL2/F10/MMP8/C1S/C2/CFB/COMP	0.02	red
HALLMARK_P53_PATHWAY	P53_PATHWAY	HALLMARK_P53_PATHWAY	20	0.276344703878839	1.46361313342804	0.103053435114504	0.254409769335142	0.182103834892523	333	tags=50%, list=22%, signal=40%	CYFIP2/FOS/EPHA2/BMP2/RPL18/RPL36/RRAD/TP53/TNFSF9/ABAT	-0.02	blue
HALLMARK_GLYCOLYSIS	GLYCOLYSIS	HALLMARK_GLYCOLYSIS	19	0.273603652896952	1.42466947789017	0.111940298507463	0.254409769335142	0.182103834892523	353	tags=58%, list=23%, signal=45%	VEGFA/MIF/PKM/HDLBP/ALDOA/ANGPTL4/TPI1/CHPF/PGK1/ENO1/LHX9	-0.02	blue
HALLMARK_ALLOGRAFT_REJECTION	ALLOGRAFT_REJECTION	HALLMARK_ALLOGRAFT_REJECTION	19	-0.31015606535684	-1.33042786367353	0.155313351498638	0.323569482288828	0.231607629427793	440	tags=53%, list=29%, signal=38%	CD28/TLR1/CD8B/CD3E/CD8A/TLR6/IL10/CCR2/GZMB/C2	0.02	red
HALLMARK_COMPLEMENT	COMPLEMENT	HALLMARK_COMPLEMENT	22	-0.261449852081034	-1.18006937312159	0.273572377158035	0.515764889061892	0.369179078486407	176	tags=27%, list=12%, signal=24%	GZMB/MMP8/C1S/C2/CFB/PCLO	0.02	red
HALLMARK_KRAS_SIGNALING_UP	KRAS_SIGNALING_UP	HALLMARK_KRAS_SIGNALING_UP	19	-0.268163417891846	-1.15029858523246	0.288828337874659	0.515764889061892	0.369179078486407	370	tags=42%, list=24%, signal=32%	GABRA3/GFPT2/F13A1/PEG3/APOD/SPON1/CFB/SLPI	0.02	red
HALLMARK_SPERMATOGENESIS	SPERMATOGENESIS	HALLMARK_SPERMATOGENESIS	15	0.241318367233159	1.12371784775584	0.320689655172414	0.53448275862069	0.382577132486388	1016	tags=93%, list=67%, signal=31%	RPL39L/NEFH/CCNA1/ALOX15/TEKT2/DDX25/IL13RA2/ACRV1/GFI1/DPEP3/PACRG/DMC1/SPATA6/LDHC	-0.02	blue
HALLMARK_BILE_ACID_METABOLISM	BILE_ACID_METABOLISM	HALLMARK_BILE_ACID_METABOLISM	12	-0.290271807945073	-1.04565826155989	0.407079646017699	0.636061946902655	0.455286446204006	589	tags=58%, list=39%, signal=36%	HSD17B6/NR1I2/RXRG/ABCG4/BBOX1/CYP7B1/CH25H	0.02	red
HALLMARK_IL2_STAT5_SIGNALING	IL2_STAT5_SIGNALING	HALLMARK_IL2_STAT5_SIGNALING	16	-0.218558363255453	-0.89022580118737	0.584722222222222	0.859885620915033	0.615497076023392	365	tags=38%, list=24%, signal=29%	TLR7/F2RL2/LRIG1/IL10/CST7/EOMES	0.02	red
HALLMARK_HEME_METABOLISM	HEME_METABOLISM	HALLMARK_HEME_METABOLISM	13	-0.233219365437256	-0.868920122537406	0.623733719247467	0.866296832288149	0.620086153637833	269	tags=85%, list=18%, signal=70%	ACKR1/HBB/GYPE/ALAS2/TSPAN5/OSBP2/PDZK1IP1/SLC6A9/SLC7A11/ANK1/MOCOS	0.02	red
HALLMARK_INTERFERON_GAMMA_RESPONSE	INTERFERON_GAMMA_RESPONSE	HALLMARK_INTERFERON_GAMMA_RESPONSE	14	-0.212970119808139	-0.819549770681199	0.687323943661972	0.86734693877551	0.620837808807734	148	tags=21%, list=10%, signal=20%	C1S/CFB/BANK1	0.02	red
HALLMARK_KRAS_SIGNALING_DN	KRAS_SIGNALING_DN	HALLMARK_KRAS_SIGNALING_DN	29	-0.162102018930092	-0.802727615163026	0.693877551020408	0.86734693877551	0.620837808807734	323	tags=28%, list=21%, signal=22%	CPB1/ABCG4/PKP1/TENM2/SLC38A3/PLAG1/WNT16/PTGFR	0.02	red
HALLMARK_ESTROGEN_RESPONSE_EARLY	ESTROGEN_RESPONSE_EARLY	HALLMARK_ESTROGEN_RESPONSE_EARLY	21	0.142952571810287	0.770763764974079	0.751937984496124	0.876439250730366	0.627345989996473	1304	tags=100%, list=86%, signal=14%	SYT12/FOS/OPN3/SLC1A1/ABAT/RASGRP1/TJP3/KRT19/PDLIM3/TTC39A/ZNF185/MAPT/TPD52L1/FRK/ELOVL2/SCNN1A/LRIG1/RAB17/CELSR1/SLC24A3/CA12	-0.02	blue
HALLMARK_ESTROGEN_RESPONSE_LATE	ESTROGEN_RESPONSE_LATE	HALLMARK_ESTROGEN_RESPONSE_LATE	27	-0.156084528652692	-0.750849326642196	0.777061855670103	0.876439250730366	0.627345989996473	691	tags=56%, list=46%, signal=31%	MAPT/TPD52L1/SCUBE2/IGSF1/FRK/PLAC1/GPER1/SCNN1A/LTF/TH/SLC24A3/CA12/PTGER3/TRIM29/PKP3	0.02	red
HALLMARK_INFLAMMATORY_RESPONSE	INFLAMMATORY_RESPONSE	HALLMARK_INFLAMMATORY_RESPONSE	23	-0.154577974522341	-0.707754784664317	0.806324110671937	0.876439250730366	0.627345989996473	437	tags=35%, list=29%, signal=25%	FPR1/TLR1/IL10/ADORA2B/IL1A/MET/GPC3/BDKRB1	0.02	red
HALLMARK_XENOBIOTIC_METABOLISM	XENOBIOTIC_METABOLISM	HALLMARK_XENOBIOTIC_METABOLISM	23	0.102355973150229	0.578250448839523	0.930041152263374	0.955204216073781	0.683725123084391	600	tags=57%, list=40%, signal=35%	CYFIP2/EPHA2/FAH/MAN1A1/FMO3/CDA/FMO1/ESR1/SLC6A12/VTN/CDO1/ACOX2/KYNU	-0.02	blue
HALLMARK_MYOGENESIS	MYOGENESIS	HALLMARK_MYOGENESIS	23	-0.114134777506555	-0.522580497813332	0.955204216073781	0.955204216073781	0.683725123084391	482	tags=35%, list=32%, signal=24%	BDKRB2/CHRNA1/DES/KCNH1/CTF1/APOD/GJA5/LAMA2	0.02	red
