# Supplementary material for: Comprehensive analysis of splicing factor SRs-related gene characteristics: predicting osteosarcoma prognosis and immune regulation status
Source: Front Oncol. 2024 Sep 2;14:1456986. doi: 10.3389/fonc.2024.1456986 (PMC11403285; doi:10.3389/fonc.2024.1456986)
Supplement: Supplementary file 2 [file DataSheet2.csv]

	ID	Description	setSize	enrichmentScore	NES	pvalue	p.adjust	qvalue	rank	leading_edge	core_enrichment	yax	col
LIU_OVARIAN_CANCER_TUMORS_AND_XENOGRAFTS_XDGS_DN	LIU_OVARIAN_CANCER_TUMORS_AND_XENOGRAFTS_XDGS_DN	LIU_OVARIAN_CANCER_TUMORS_AND_XENOGRAFTS_XDGS_DN	73	-0.289389236657295	-2.09295876429108	0.00243960335628728	0.344736496200653	0.332849030814423	132	tags=63%, list=46%, signal=46%	LAMA2/PDE3B/CFB/EPYC/GREM1/CHI3L2/HGF/VSNL1/MRGPRF/SPOCK1/COL8A2/PTGER3/CORIN/ECM2/CRISPLD2/CYP7B1/CACNA1G/PRICKLE2/ARSI/MME/SEMA5B/SLPI/PTN/TDO2/PODN/THBS2/TCEAL7/ACTG2/SSC5D/GALNT15/CADM3/FIBIN/CH25H/CILP/LRRN4CL/AMPH/COL14A1/COMP/RGS4/GSTM5/MFAP4/ASPN/C1QTNF7/CNTN1/OGN/ISLR	0.02	red
SCHUETZ_BREAST_CANCER_DUCTAL_INVASIVE_UP	SCHUETZ_BREAST_CANCER_DUCTAL_INVASIVE_UP	SCHUETZ_BREAST_CANCER_DUCTAL_INVASIVE_UP	22	-0.389205246710013	-1.9133527233498	0.00890109731063229	0.344736496200653	0.332849030814423	153	tags=86%, list=53%, signal=44%	MFAP5/C1S/SPON1/GREM1/SPOCK1/COL8A2/ECM2/CRISPLD2/MME/AHNAK2/TDO2/THBS2/CH25H/CILP/COL14A1/COMP/RGS4/ASPN/ISLR	0.02	red
RIGGI_EWING_SARCOMA_PROGENITOR_DN	RIGGI_EWING_SARCOMA_PROGENITOR_DN	RIGGI_EWING_SARCOMA_PROGENITOR_DN	18	-0.419211451157813	-1.88707374970252	0.00929108197754198	0.344736496200653	0.332849030814423	133	tags=83%, list=46%, signal=48%	SPON1/GDF5/CHI3L2/HGF/MRGPRF/ECM2/PTGFR/MME/PTN/GALNT15/BDKRB1/FIBIN/PDZRN3/COL14A1/APCDD1L	0.02	red
SCHAEFFER_PROSTATE_DEVELOPMENT_48HR_DN	SCHAEFFER_PROSTATE_DEVELOPMENT_48HR_DN	SCHAEFFER_PROSTATE_DEVELOPMENT_48HR_DN	16	-0.428462314002006	-1.8176044336338	0.012151514240589	0.344736496200653	0.332849030814423	130	tags=81%, list=45%, signal=47%	ONECUT2/GREM1/MRGPRF/PTGER3/CACNA1G/SEMA5B/EYA2/FIBIN/AMPH/CCKAR/MFAP4/C1QTNF7/CNTN1	0.02	red
CHEBOTAEV_GR_TARGETS_DN	CHEBOTAEV_GR_TARGETS_DN	CHEBOTAEV_GR_TARGETS_DN	12	-0.479341508045605	-1.80967642577555	0.0142649584634753	0.344736496200653	0.332849030814423	136	tags=92%, list=47%, signal=50%	C2/CFB/CRISPLD2/ARSI/MME/RSPO3/THBS2/CH25H/PCDHB5/SLC38A4/CNTN1	0.02	red
WANG_MLL_TARGETS	WANG_MLL_TARGETS	WANG_MLL_TARGETS	19	-0.378687091724099	-1.74171596482153	0.0138645299623821	0.344736496200653	0.332849030814423	100	tags=79%, list=35%, signal=55%	NKX6-1/C2/ISL2/CACNA1G/PTGFR/MME/HTR2A/THBS2/TOX/COL14A1/PCDHB7/PKP3/MST1R/ASPN/ISLR	0.02	red
REACTOME_RNA_POLYMERASE_II_TRANSCRIPTION	REACTOME_RNA_POLYMERASE_II_TRANSCRIPTION	REACTOME_RNA_POLYMERASE_II_TRANSCRIPTION	11	0.414157200243539	1.74154455647817	0.024795790277822	0.513627084326313	0.49591580555644	145	tags=91%, list=51%, signal=47%	SP7/TFAP2A/FOS/MET/ARNT2/POU4F1/ZNF662/NKX3-2/PPARGC1A/IQSEC3	-0.02	blue
WEST_ADRENOCORTICAL_TUMOR_DN	WEST_ADRENOCORTICAL_TUMOR_DN	WEST_ADRENOCORTICAL_TUMOR_DN	19	-0.361811040623056	-1.66409703281091	0.0387931034482759	0.524213818497618	0.506137479928735	153	tags=84%, list=53%, signal=42%	MFAP5/C1S/CSDC2/SPON1/LAMA2/HGF/VSNL1/CRISPLD2/CYP7B1/PLP1/GPC3/PDZRN3/PAWR/ASPN/OGN/ISLR	0.02	red
SMID_BREAST_CANCER_LUMINAL_B_DN	SMID_BREAST_CANCER_LUMINAL_B_DN	SMID_BREAST_CANCER_LUMINAL_B_DN	24	-0.32782929289702	-1.66138740583459	0.0403899721448468	0.524213818497618	0.506137479928735	97	tags=58%, list=34%, signal=42%	PTGFR/CHAC1/MME/SLPI/PTN/TDO2/BANK1/ACTG2/CH25H/ZIC1/TRIM29/COL14A1/CDH3/MFAP4	0.02	red
GAUSSMANN_MLL_AF4_FUSION_TARGETS_E_UP	GAUSSMANN_MLL_AF4_FUSION_TARGETS_E_UP	GAUSSMANN_MLL_AF4_FUSION_TARGETS_E_UP	11	-0.456572409250423	-1.64856492559284	0.0306305077736704	0.524213818497618	0.506137479928735	101	tags=73%, list=35%, signal=49%	CYP7B1/FLRT3/PTN/SORCS2/CDH3/SLC38A4/ASPN/ISLR	0.02	red
BONOME_OVARIAN_CANCER_SURVIVAL_SUBOPTIMAL_DEBULKING	BONOME_OVARIAN_CANCER_SURVIVAL_SUBOPTIMAL_DEBULKING	BONOME_OVARIAN_CANCER_SURVIVAL_SUBOPTIMAL_DEBULKING	12	-0.424002342769149	-1.60075234734299	0.0403253794660714	0.524213818497618	0.506137479928735	112	tags=75%, list=39%, signal=48%	SPOCK1/PTGER3/ECM2/GPR39/NTRK1/PDZRN3/CILP/PKP3/GSTM5	0.02	red
NABA_MATRISOME	NABA_MATRISOME	NABA_MATRISOME	49	-0.248486092311536	-1.59479199731423	0.046875	0.524213818497618	0.506137479928735	133	tags=63%, list=46%, signal=41%	SPON1/LAMA2/EPYC/GREM1/GDF5/WNT16/HGF/ADAM33/SPOCK1/COL8A2/ECM2/CRISPLD2/IGSF10/RSPO3/SEMA5B/SLPI/GPC3/PTN/PODN/THBS2/LAMA3/PAPPA2/C1QTNF3/INHBE/CILP/COL14A1/COMP/MFAP4/ASPN/C1QTNF7/OGN	0.02	red
