# Supplementary material for: Comprehensive analysis of splicing factor SRs-related gene characteristics: predicting osteosarcoma prognosis and immune regulation status
Source: Front Oncol. 2024 Sep 2;14:1456986. doi: 10.3389/fonc.2024.1456986 (PMC11403285; doi:10.3389/fonc.2024.1456986)
Supplement: Supplementary file 3 [file DataSheet3.csv]

	ID	Description	setSize	enrichmentScore	NES	pvalue	p.adjust	qvalue	rank	leading_edge	core_enrichment	yax	col
GOBP_REGULATION_OF_CELL_CYCLE	REGULATION_OF_CELL_CYCLE	REGULATION_OF_CELL_CYCLE	10	0.624548736462094	2.37137009542516	0.000445802573486995	0.2536616643141	0.2536616643141	114	tags=100%, list=40%, signal=62%	SMPD3/CHMP4C/C10orf90/IL1A/CDK15/HOXA13/FGFR2/FAP/POU4F1/MN1	-0.02	blue
GOBP_CELL_CELL_ADHESION	CELL_CELL_ADHESION	CELL_CELL_ADHESION	27	-0.400298282350521	-2.0752838806214	0.00210769885942425	0.464563462585945	0.464563462585945	54	tags=48%, list=19%, signal=43%	CADM3/PCDHB8/PCDHB6/TRIM29/PCDHB5/COL14A1/COMP/CDH3/PCDHB7/PAWR/PCDHB2/PKP3/CNTN1	0.02	red
GOBP_CELL_CYCLE	CELL_CYCLE	CELL_CYCLE	13	0.458422735217019	1.96007510035099	0.00321272234051226	0.464563462585945	0.464563462585945	114	tags=85%, list=40%, signal=53%	SMPD3/CHMP4C/C10orf90/IL1A/CDK15/PPP1R1C/HOXA13/FGFR2/FAP/POU4F1/MN1	-0.02	blue
GOBP_BIOMINERAL_TISSUE_DEVELOPMENT	BIOMINERAL_TISSUE_DEVELOPMENT	BIOMINERAL_TISSUE_DEVELOPMENT	13	0.456336386985609	1.95115451481957	0.00326582399005937	0.464563462585945	0.464563462585945	16	tags=46%, list=6%, signal=46%	IBSP/IFITM5/SP7/PHOSPHO1/TFAP2A/SMPD3	-0.02	blue
GOBP_RESPONSE_TO_METAL_ION	RESPONSE_TO_METAL_ION	RESPONSE_TO_METAL_ION	11	0.5012800206864	1.98397084680926	0.00625734631079942	0.505981633303589	0.50598163330359	65	tags=73%, list=23%, signal=58%	TFAP2A/SYT12/SMPD3/FOS/CLDN1/KCNC1/IL1A/SYT7	-0.02	blue
GOBP_OSSIFICATION	OSSIFICATION	OSSIFICATION	22	0.346372912218029	1.93635952083613	0.00978171874576359	0.505981633303589	0.50598163330359	21	tags=36%, list=7%, signal=37%	IBSP/IFITM5/SP7/PHOSPHO1/TFAP2A/SMPD3/CLEC11A/BAMBI	-0.02	blue
HP_SOMATIC_SENSORY_DYSFUNCTION	SOMATIC_SENSORY_DYSFUNCTION	SOMATIC_SENSORY_DYSFUNCTION	11	-0.520377862200463	-1.90725199888813	0.00670862690410678	0.505981633303589	0.50598163330359	101	tags=82%, list=35%, signal=55%	CYP7B1/CACNA1G/ARSI/MME/SIM1/NTRK1/CADM3/COMP/FLNC	0.02	red
GOBP_INTRACELLULAR_TRANSPORT	INTRACELLULAR_TRANSPORT	INTRACELLULAR_TRANSPORT	19	0.368776193069627	1.9027953959482	0.00693659945341712	0.505981633303589	0.50598163330359	120	tags=79%, list=42%, signal=49%	MLC1/RAMP1/CD24/CHMP4C/SLC25A6/SYNDIG1/SYT7/DCLK1/RAB9B/RAB3IP/APOD/MYO5B/GZMB/SPAG17/ANK1	-0.02	blue
GOBP_POSITIVE_REGULATION_OF_RNA_METABOLIC_PROCESS	POSITIVE_REGULATION_OF_RNA_METABOLIC_PROCESS	POSITIVE_REGULATION_OF_RNA_METABOLIC_PROCESS	30	0.292162199083732	1.8840969636645	0.00935982076222183	0.505981633303589	0.50598163330359	179	tags=90%, list=62%, signal=38%	SP7/DLX3/TFAP2A/FOS/BAMBI/GAL/SIX4/IL1A/MET/HOXA13/ARNT2/FGFR2/PEG3/PRDM16/POU4F1/IL26/PPARGC1A/FOXL2/NKX6-1/ONECUT2/SLC38A3/PLAG1/GREM1/HGF/ISL2/EOMES/PNLDC1	-0.02	blue
GOBP_CELL_ADHESION	CELL_ADHESION	CELL_ADHESION	42	-0.305952815295474	-1.85152728221051	0.00865419329359757	0.505981633303589	0.50598163330359	54	tags=38%, list=19%, signal=36%	CADM3/PRPH2/PCDHB8/PCDHB6/TRIM29/PCDHB5/COL14A1/COMP/CDH3/PCDHB7/PAWR/PCDHB2/PKP3/MFAP4/CNTN1/ISLR	0.02	red
GOBP_REGULATION_OF_ORGANELLE_ORGANIZATION	REGULATION_OF_ORGANELLE_ORGANIZATION	REGULATION_OF_ORGANELLE_ORGANIZATION	20	0.347317544110134	1.82408901678673	0.00957588561837174	0.505981633303589	0.50598163330359	143	tags=85%, list=50%, signal=46%	CYFIP2/SMPD3/CHMP4C/SLC25A6/ERC2/C10orf90/WASF3/IL1A/MET/BAIAP2L1/HOXA13/FRMD7/ADAMTS16/GZMB/ANK1/PPARGC1A/LMOD3	-0.02	blue
GOBP_CELL_CELL_ADHESION_VIA_PLASMA_MEMBRANE_ADHESION_MOLECULES	CELL_CELL_ADHESION_VIA_PLASMA_MEMBRANE_ADHESION_MOLECULES	CELL_CELL_ADHESION_VIA_PLASMA_MEMBRANE_ADHESION_MOLECULES	12	-0.481401517089111	-1.82745579855895	0.0109363650855536	0.518565977806665	0.518565977806665	54	tags=58%, list=19%, signal=49%	CADM3/PCDHB8/PCDHB6/PCDHB5/CDH3/PCDHB7/PCDHB2	0.02	red
GOBP_POSITIVE_REGULATION_OF_TRANSCRIPTION_BY_RNA_POLYMERASE_II	POSITIVE_REGULATION_OF_TRANSCRIPTION_BY_RNA_POLYMERASE_II	POSITIVE_REGULATION_OF_TRANSCRIPTION_BY_RNA_POLYMERASE_II	28	0.292393656597762	1.78817706080436	0.0120916981653746	0.529244327392163	0.529244327392163	176	tags=89%, list=61%, signal=38%	SP7/DLX3/TFAP2A/FOS/GAL/SIX4/IL1A/MET/HOXA13/ARNT2/FGFR2/PEG3/PRDM16/POU4F1/IL26/PPARGC1A/FOXL2/NKX6-1/ONECUT2/SLC38A3/PLAG1/GREM1/HGF/ISL2/EOMES	-0.02	blue
GOBP_POSITIVE_REGULATION_OF_ORGANELLE_ORGANIZATION	POSITIVE_REGULATION_OF_ORGANELLE_ORGANIZATION	POSITIVE_REGULATION_OF_ORGANELLE_ORGANIZATION	11	0.456625781425394	1.80723787277416	0.0185067605396697	0.702023116471472	0.702023116471472	130	tags=91%, list=45%, signal=52%	SMPD3/ERC2/WASF3/IL1A/MET/BAIAP2L1/HOXA13/GZMB/ANK1/PPARGC1A	-0.02	blue
HP_ABNORMAL_FRONTAL_BONE_MORPHOLOGY	ABNORMAL_FRONTAL_BONE_MORPHOLOGY	ABNORMAL_FRONTAL_BONE_MORPHOLOGY	10	0.451263537906137	1.71341769900662	0.0185067605396697	0.702023116471472	0.702023116471472	162	tags=100%, list=56%, signal=45%	SP7/DLX3/COL11A2/COL11A1/FGFR2/PRDM16/SMOC1/EDA2R/GJA5/PLAG1	-0.02	blue
GOMF_EXTRACELLULAR_MATRIX_STRUCTURAL_CONSTITUENT	EXTRACELLULAR_MATRIX_STRUCTURAL_CONSTITUENT	EXTRACELLULAR_MATRIX_STRUCTURAL_CONSTITUENT	16	-0.403554145908552	-1.70708003555941	0.020220175135003	0.719079978238543	0.719079978238543	73	tags=56%, list=25%, signal=44%	PODN/THBS2/LAMA3/CILP/COL14A1/COMP/MFAP4/ASPN/OGN	0.02	red
GOBP_REGULATION_OF_CELLULAR_COMPONENT_BIOGENESIS	REGULATION_OF_CELLULAR_COMPONENT_BIOGENESIS	REGULATION_OF_CELLULAR_COMPONENT_BIOGENESIS	23	0.293312693939935	1.66934661370931	0.0256981268773256	0.812346344066572	0.812346344066572	102	tags=65%, list=36%, signal=46%	CYFIP2/SMPD3/CHMP4C/CLDN1/SYNDIG1/MDGA1/SIX4/C10orf90/LINGO2/MET/BAIAP2L1/FRMD7/ADAMTS16/RAB3IP/APOD	-0.02	blue
HP_ABNORMAL_LUNG_MORPHOLOGY	ABNORMAL_LUNG_MORPHOLOGY	ABNORMAL_LUNG_MORPHOLOGY	16	-0.389680618097982	-1.64839343157252	0.0255390242483408	0.812346344066572	0.812346344066572	153	tags=88%, list=53%, signal=43%	MFAP5/LMOD3/LAMA2/CFB/STRA6/PLP1/GPC3/LAMA3/SIM1/NTRK1/COL14A1/TRPV3/FLNC/CNTN1	0.02	red
GOBP_BONE_MINERALIZATION	BONE_MINERALIZATION	BONE_MINERALIZATION	12	0.405113907567473	1.67643747224398	0.029114014268545	0.828293705940104	0.828293705940104	16	tags=42%, list=6%, signal=41%	IBSP/IFITM5/PHOSPHO1/TFAP2A/SMPD3	-0.02	blue
GOBP_SYNAPTIC_SIGNALING	SYNAPTIC_SIGNALING	SYNAPTIC_SIGNALING	27	-0.321070281473362	-1.66453869293595	0.0290395277278229	0.828293705940104	0.828293705940104	100	tags=59%, list=35%, signal=43%	CACNA1G/PLP1/RASD2/MME/PCLO/HTR2A/PTN/SORCS2/SLC1A7/NTRK1/CHRNA9/PCDHB6/AMPH/PCDHB5/PCDHB2/RGS4	0.02	red
GOBP_RESPONSE_TO_INORGANIC_SUBSTANCE	RESPONSE_TO_INORGANIC_SUBSTANCE	RESPONSE_TO_INORGANIC_SUBSTANCE	13	0.355985712299819	1.52208578928631	0.0316892192998474	0.858626941981579	0.858626941981579	65	tags=62%, list=23%, signal=50%	TFAP2A/SYT12/SMPD3/FOS/CLDN1/KCNC1/IL1A/SYT7	-0.02	blue
